# Supplementary material for: Effectiveness of Adapted Physical Activity on Quality of Life of Patients with Knee and Hip Replacement: A Randomized Pilot Study
Source: Healthcare (Basel). 2025 Sep 17;13(18):2333. doi: 10.3390/healthcare13182333 (PMC12469286; doi:10.3390/healthcare13182333)
Supplement: Supplementary file 1 [file healthcare-13-02333-s001.zip]

Archive with 1 entries (1 files):
- healthcare-3789937-supplementary.pdf
